# Supplementary material for: The genetic landscape of dural marginal zone lymphomas
Source: Oncotarget. 2016 May 27;7(28):43052–61. doi: 10.18632/oncotarget.9678 (PMC5190007; doi:10.18632/oncotarget.9678)
Supplement: Supplementary file 2 [file oncotarget-07-43052-s002.xlsx]

## Sheet: Sheet1
Sample	Total Reads	Aligned Reads	Maximum Coverage	Average Coverage	ROI Percent Covered	Indel Count	Missense Count
1	82013159	76273777	7016	877.93	99.54	1766	8658
2	81659253	79117643	6886	852.06	99.24	1634	7182
3	77953584	75756349	7187	793.46	99.37	1682	7477
4	60502235	58589209	4308	544.42	99.34	1692	7199
5	77221145	73808811	6356	841.53	99.52	1650	7651
6	75462273	73328341	7691	730.45	99.58	1961	8869
7	74417636	72460266	4078	748.89	99.53	2007	8973
8	74360149	72825817	6048	700.53	99.13	1920	8645
9	61600617	58923359	3759	659.08	99.59	1824	8216
10	67782005	62951655	4957	662.08	99.61	1930	9246
11	85043635	77484311	8223	853	99.6	1584	7588
12	77403014	66084767	5709	667.9	99.36	2168	12251
13	25507745	20363672	1339	124.9	91.36	4662	30704
14	78446356	61682677	6357	518.34	98.77	3176	19473
Table S2: Technical parameters of next-generation sequencing of dural MZL cases
